# Supplementary material for: The effects of subliminal or supraliminal sadness induction on the sense of body ownership and the role of dissociative symptoms
Source: Sci Rep. 2021 Nov 15;11:22274. doi: 10.1038/s41598-021-01039-2 (PMC8592987; doi:10.1038/s41598-021-01039-2)
Supplement: Supplementary file 1 — Supplementary Information. [file 41598_2021_1039_MOESM1_ESM.zip]

Archive with 3 entries (3 files):
- Supplementary Information.docx
- SupplementaryTable_S1.docx
- SupplementaryVideo_S1.mp4
